# Supplementary material for: Confocal Raman Micro-Spectroscopy for Discrimination of Glycerol Diffusivity in Ex Vivo Porcine Dura Mater
Source: Life (Basel). 2022 Oct 1;12(10):1534. doi: 10.3390/life12101534 (PMC9605590; doi:10.3390/life12101534)
Supplement: Supplementary file 1 [file life-12-01534-s001.zip]

Archive with 1 entries (1 files):
- life-1874356-supplementary.pdf
